# Supplementary material for: Galactooligosaccharide Production Using Immobilized Aspergillus oryzae β-Galactosidase, Part I: Characterization and Influence of Reaction Conditions
Source: Int J Mol Sci. 2025 Nov 21;26(23):11266. doi: 10.3390/ijms262311266 (PMC12692611; doi:10.3390/ijms262311266)
Supplement: Supplementary file 1 [file ijms-26-11266-s001.zip]

Archive with 1 entries (1 files):
- ijms-3992625-supplementary.pdf
